# Supplementary material for: Small-Molecule Inhibitors of the RNA M6A Demethylases FTO Potently Support the Survival of Dopamine Neurons
Source: Int J Mol Sci. 2021 Apr 26;22(9):4537. doi: 10.3390/ijms22094537 (PMC8123663; doi:10.3390/ijms22094537)
Supplement: Supplementary file 1 [file ijms-22-04537-s001.zip]

Archive with 1 entries (1 files):
- ijms-1167274-supplementary.pdf
